# Supplementary material for: A Moderate-Affinity Antibody–Drug Conjugate Targeting B7-H3 Exerts Potent Antitumor Efficacy
Source: Pharmaceuticals (Basel). 2026 Apr 8;19(4):596. doi: 10.3390/ph19040596 (PMC13118972; doi:10.3390/ph19040596)
Supplement: Supplementary file 1 [file pharmaceuticals-19-00596-s001.zip]

Archive with 1 entries (1 files):
- pharmaceuticals-4163747-supplementary.pdf
